# Supplementary material for: Effects of Exercise on Frailty in Older People Based on ACSM Recommendations: A Systematic Review and Meta-Analysis of Randomized Controlled Trials
Source: J Clin Med. 2024 May 22;13(11):3037. doi: 10.3390/jcm13113037 (PMC11173309; doi:10.3390/jcm13113037)
Supplement: Supplementary file 1 [file jcm-13-03037-s001.zip]

Archive with 1 entries (1 files):
- jcm-2963199-supplementary.pdf
